# Supplementary material for: Assessing Gait & Balance in Adults with Mild Balance Impairment: G&B App Reliability and Validity
Source: Sensors (Basel). 2023 Dec 8;23(24):9718. doi: 10.3390/s23249718 (PMC10747653; doi:10.3390/s23249718)
Supplement: Supplementary file 1 [file sensors-23-09718-s001.zip]

Archive with 1 entries (1 files):
- sensors-2711223-supplementary.pdf
